# Supplementary material for: The AGEs/RAGE Transduction Signaling Prompts IL-8/CXCR1/2-Mediated Interaction between Cancer-Associated Fibroblasts (CAFs) and Breast Cancer Cells
Source: Cells. 2022 Aug 4;11(15):2402. doi: 10.3390/cells11152402 (PMC9368521; doi:10.3390/cells11152402)
Supplement: Supplementary file 1 [file cells-11-02402-s001.zip]

Archive with 1 entries (1 files):
- cells-1821937-supplementary.pdf
